# Supplementary material for: Targeting S1PR1 May Result in Enhanced Migration of Cancer Cells in Bladder Carcinoma
Source: Cancers (Basel). 2021 Sep 5;13(17):4474. doi: 10.3390/cancers13174474 (PMC8431630; doi:10.3390/cancers13174474)
Supplement: Supplementary file 1 [file cancers-13-04474-s001.zip]

Archive with 1 entries (1 files):
- cancers-1322704-supplementary.pdf
